# Supplementary material for: Molecular recognition of an odorant by the murine trace amine-associated receptor TAAR7f
Source: Nat Commun. 2024 Aug 30;15:7555. doi: 10.1038/s41467-024-51793-w (PMC11364543; doi:10.1038/s41467-024-51793-w)
Supplement: Supplementary file 4 — Source Data [file 41467_2024_51793_MOESM4_ESM.xlsx]

## Sheet: Fig 3a
Outliers (blue*)were identified using the ROUT method as implemented in PRISM, with 1% false-discovery rate (Q), calculated for each dataset separately. Ref: https://bmcbioinformatics.biomedcentral.com/articles/10.1186/1471-2105-7-123
			D127
Log[DMCHA]	A	B	C	D	E	F
-2.87465	0.169164*	0.204297	0.199379	0.193512	0.169159*	0.205203
-3.35177	0.199306	0.209493	0.199027	0.197282	0.198584	0.209083
-3.82889	0.200353	0.197051	0.199811	0.193951	0.200059	0.196863
-4.30602	0.19482	0.193344	0.193243	0.193817	0.194036	0.19165
-4.78314	0.193297	0.185801	0.202000*	0.188668	0.192767	0.185163
-5.26026	0.194523	0.184429	0.190994	0.187886	0.194243	0.183986
-5.73738	0.189701	0.183353	0.186356	0.186544	0.190284	0.182654
-6.2145	0.189313	0.184506	0.189009	0.187952	0.190047	0.184963
-6.69162	0.188459	0.186587	0.182529	0.18439	0.188297	0.185903
-7.16874	0.156803*	0.18632	0.181077	0.181393	0.15668*	0.186201
			C131
Log[DMCHA]	A	B	C	D	E	F
-2.87465	0.199291	0.193347	0.185128	0.186022	0.184441	0.186697
-3.35177	0.190957	0.187123	0.18217	0.180383	0.182337	0.180443
-3.82889	0.180351	0.178343	0.170208	0.170505	0.170536	0.17015
-4.30602	0.166943	0.167879	0.159328	0.158787	0.159529	0.159317
-4.78314	0.155699	0.154107	0.150858	0.150945	0.151151	0.151057
-5.26026	0.151091	0.150097	0.144572	0.14525	0.145043	0.145393
-5.73738	0.145269	0.146811	0.140733	0.141737	0.14173	0.14237
-6.2145	0.142753	0.141966	0.139623	0.140838	0.139896	0.14086
-6.69162	0.142151	0.14192	0.140443	0.139743	0.140259	0.139973
-7.16874	0.142587	0.142284	0.139035	0.138653	0.139173	0.138536
			V315
Log[DMCHA]	A	B	C	D	E	F
-2.87465	0.139754	0.138409	0.137798	0.138385	0.136911	0.138859
-3.35177	0.140046	0.139877	0.139409	0.138301	0.139488	0.138565
-3.82889	0.139854	0.139347	0.138913	0.138394	0.13982	0.139645
-4.30602	0.140656	0.140337	0.139506	0.139011	0.139791	0.139243
-4.78314	0.14023	0.139944	0.139228	0.139031	0.138991	0.139368
-5.26026	0.140829	0.139664	0.139376	0.138658	0.139921	0.138758
-5.73738	0.140527	0.139917	0.138894	0.138588	0.139284	0.139568
-6.2145	0.139469	0.139626	0.138535	0.13892	0.138659	0.13921
-6.69162	0.14052	0.140077	0.138268	0.137075	0.140208	0.139459
-7.16874	0.140534	0.140313	0.138304	0.137878	0.139458	0.139524
			W286Y
Log[DMCHA]	A	B	C	D	E	F
-2.87465	0.142962	0.14266	0.140922	0.140153	0.139671	0.138443
-3.35177	0.142713	0.144203	0.142075	0.140515	0.140063	0.139499
-3.82889	0.143268	0.143089	0.14053	0.140677	0.140364	0.139667
-4.30602	0.143841	0.142714	0.141392	0.141088	0.14037	0.140257
-4.78314	0.141074	0.142034	0.141712	0.140925	0.138759	0.139934
-5.26026	0.142364	0.142416	0.141022	0.140248	0.137714	0.140097
-5.73738	0.141633	0.141102	0.141038	0.14091	0.138741	0.139144
-6.2145	0.142512	0.141507	0.140988	0.140237	0.138486	0.138589
-6.69162	0.140899	0.140279	0.140597	0.140023	0.13913	0.138476
-7.16874	0.142	0.14092	0.140672	0.140648	0.138604	0.138127
			F290
Log[DMCHA]	A	B	C	D	E	F
-2.87465	0.137863	0.13883	0.138521	0.138971	0.139046	0.14
-3.35177	0.137604	0.137889	0.14031	0.139221	0.140507	0.140169
-3.82889	0.138684	0.1393	0.139391	0.139379	0.140397	0.140144
-4.30602	0.137614	0.139234	0.140996	0.141089	0.140917	0.140154
-4.78314	0.137909	0.139326	0.139883	0.141599	0.138881	0.138594
-5.26026	0.136357	0.137893	0.139964	0.140681	0.139603	0.140714
-5.73738	0.137214	0.140457	0.140113	0.139737	0.140123	0.139829
-6.2145	0.13869	0.138754	0.141779	0.142101	0.140543	0.139769
-6.69162	0.13831	0.139157	0.140184	0.140016	0.140833	0.139364
-7.16874	0.13743	0.13784	0.139153	0.141603	0.140229	0.14006
			V312
Log[DMCHA]	A	B	C	D	E	F
-2.87465	0.202926	0.202933	0.20726	0.205296	0.200383	0.195965
-3.35177	0.199497	0.199336	0.205929	0.201631	0.20018	0.197235
-3.82889	0.195891	0.19704	0.200219	0.195216	0.18992	0.18461
-4.30602	0.188784	0.187526	0.18965	0.183079	0.187757	0.187332
-4.78314	0.171246	0.175774	0.176674	0.171767	0.176772	0.173103
-5.26026	0.163263	0.162839	0.16243	0.158537	0.164225	0.16424
-5.73738	0.152439	0.15288	0.15126	0.149421	0.152088	0.152968
-6.2145	0.146461	0.147324	0.14525	0.143661	0.146987	0.145285
-6.69162	0.143493	0.14413	0.142296	0.14157	0.143267	0.142268
-7.16874	0.141734	0.141844	0.140999	0.140877	0.141448	0.141457
			N217
Log[DMCHA]	A	B	C	D	E	F
-2.87465	0.193843	0.193674	0.196923	0.195684	0.190079	0.188717
-3.35177	0.185639	0.184721	0.19099	0.192091	0.186992	0.184782
-3.82889	0.181037	0.177279	0.179471	0.185059	0.176701	0.176991
-4.30602	0.16879	0.169761	0.168743	0.173391	0.169173	0.16946
-4.78314	0.159489	0.156673	0.159947	0.163694	0.158684	0.157532
-5.26026	0.149086	0.150419	0.150171	0.156059	0.149718	0.151219
-5.73738	0.145647	0.145347	0.145981	0.148004	0.145411	0.146293
-6.2145	0.143301	0.143546	0.142721	0.145621	0.143396	0.14245
-6.69162	0.141739	0.142251	0.141704	0.143646	0.142012	0.14144
-7.16874	0.141687	0.14173	0.142046	0.142157	0.141619	0.142248
			V128
Log[DMCHA]	A	B	C	D	E	F
-2.87465	0.218476	0.221859	0.224513	0.220934	0.224989	0.230854
-3.35177	0.208293	0.213029	0.216489	0.209876	0.208626	0.210496
-3.82889	0.198791	0.198747	0.204986	0.19909	0.198099	0.197127
-4.30602	0.184774	0.185127	0.187177	0.186701	0.183724	0.183917
-4.78314	0.168443	0.168656	0.171016	0.169421	0.168223	0.167866
-5.26026	0.155004	0.15699	0.157924	0.156624	0.155294	0.15628
-5.73738	0.147711	0.149186	0.150944	0.149536	0.148279	0.148863
-6.2145	0.143411	0.144169	0.146057	0.145586	0.144094	0.14437
-6.69162	0.142739	0.143054	0.144024	0.14252	0.14104	0.142097
-7.16874	0.142131	0.14224	0.142903	0.142691	0.139979	0.142186
			Y132
Log[DMCHA]	A	B	C	D	E	F
-2.87465	0.140386	0.141461	0.140204	0.141434	0.138024	0.138327
-3.35177	0.140607	0.141204	0.14045	0.141094	0.138076	0.137966
-3.82889	0.140086	0.140417	0.140668	0.140782	0.136996	0.138061
-4.30602	0.13789	0.13839	0.14054	0.140428	0.137313	0.136694
-4.78314	0.138701	0.139863	0.138928	0.139788	0.137624	0.137619
-5.26026	0.139724	0.13936	0.138848	0.140642	0.138053	0.137931
-5.73738	0.140654	0.14024	0.140314	0.14012	0.138724	0.13716
-6.2145	0.138583	0.139573	0.138444	0.139588	0.1405	0.138486
-6.69162	0.139927	0.138956	0.139758	0.140058	0.13901	0.139554
-7.16874	0.139853	0.139533	0.13857	0.140066	0.138774	0.140987
			Y316
Log[DMCHA]	A	B	C	D	E	F
-2.87465	0.149263	0.14947	0.150034	0.14888	0.152307	0.152577
-3.35177	0.147653	0.146794	0.14746	0.14685	0.147971	0.148733
-3.82889	0.145679	0.144369	0.144974	0.14435	0.14595	0.14588
-4.30602	0.14368	0.142601	0.142342	0.142418	0.143349	0.143576
-4.78314	0.142051	0.142263	0.14166	0.14288	0.14218	0.142441
-5.26026	0.141833	0.141181	0.141134	0.141538	0.142859	0.142439
-5.73738	0.141284	0.140834	0.141792	0.14244	0.14221	0.142933
-6.2145	0.140917	0.141553	0.141416	0.1405	0.141797	0.1424
-6.69162	0.141449	0.141073	0.14118	0.141418	0.141626	0.141577
-7.16874	0.142626	0.142087	0.141172	0.140766	0.142627	0.142034
			WT
Log[DMCHA]	A	B	C	D	E	F
-2.87465	0.185212	0.185005	0.174948*	0.16953*	0.192392	0.192544
-3.35177	0.17253*	0.16429*	0.18434	0.184988	0.189718	0.19361
-3.82889	0.176892*	0.173022*	0.17775	0.180206	0.191096	0.189166
-4.30602	0.180067	0.182757	0.174052	0.175448	0.180954	0.18374
-4.78314	0.169253	0.173537	0.167772	0.16768	0.171326	0.170886
-5.26026	0.166502	0.162423	0.160272	0.159298	0.161684	0.161146
-5.73738	0.157432	0.155653	0.151	0.152554	0.153606	0.154718
-6.2145	0.150955	0.153115	0.14743	0.145172	0.14779	0.148028
-6.69162	0.150147	0.149878	0.141788	0.142278	0.142782	0.143966
-7.16874	0.149202	0.148257	0.141472	0.138316	0.141538	0.140758

## Sheet: Fig 3b
	x, Non-linear regression unsuccessful and no value was calculated
	*, values are experimental outliers lying more than 2.5 standard deviations from the mean
		Emax
	M1	0.035	0.0374	0.039	0.0417	0.0483	0.0493
	D127A	0.0108	0.0247	0.0154	0.0109	0.0101	0.0262
	V128A	0.0729	0.0759	0.0785	0.0734	0.0771	0.081
	C131A	0.0566	0.0507	0.0475	0.0471	0.0467	0.0474
	Y132A	x	0.003	0.0015	0.0016	-0.0019	-0.0061
	N217A	0.0497	0.0486	0.0534	0.0506	0.0472	0.0454
	W286Y	0.0015	0.0024	0.0007	0.0003	0.0017	0.0017
	Y289A	0.1519	0.152	0.1428	0.085	0.1033	0.1015
	F290A	0.0003	x	-251.5403*	-0.0025	-484.9403*	0.0004
	V312A	0.0581	0.0578	0.0644	0.0616	0.0557	0.0522
	V315A	-0.0008	-2.695*	0.0009	0.0014	-9.3076*	-0.0004
	Y316A	0.0086	0.0103	0.011	0.0091	0.0137	0.0138

## Sheet: Fig 3c
	*, values are considered unreliable due to extemely low experimental signal (Source data Fig 3a) and orders of magnitude differences between them
		pEC50
	M1	5.105	5.071	5.132	5.136	4.995	4.964
	D127A	4.695	3.977	5.242	4.848	4.509	3.895
	V128A	4.447	4.384	4.407	4.443	4.363	4.238
	C131A	4.153	4.257	4.15	4.129	4.171	4.119
	Y132A	242.9*	3.348*	4.527*	3.753*	5.435*	7.091*
	N217A	4.402	4.349	4.298	4.528	4.418	4.463
	W286Y	4.667*	5.177*	6.107*	5.948*	4.558*	6.279*
	Y289A	3.395	3.339	3.354	4.034	3.592	3.615
	F290A	4.23*	0*	-2.318*	3.715*	-2.819*	3.962*
	V312A	4.843	4.902	4.851	4.721	5.002	5.054
	V315A	3.461*	-0.389*	6.37*	6.6*	-0.7096*	5.831*
	Y316A	3.784	3.423	3.489	3.525	3.292	3.339

## Sheet: Fig 3d
		CSE (%)
	M1	49.6122	49.8545	29.1445	31.4436
	D127A	39.7849	0.597465	67.8168	18.6159
	C131A	38.1425	17.0279	45.9872
	V315A	54.5308	23.0774	12.3023	30.1959
	Y289A	19.1148	30.886	13.9086	66.8358
	W286Y	36.5931	19.9515	69.2148	54.3418
	F290A	0	0	0
	V312A	53.3306	10.6966	54.9056
	N217A	45.0375	36.1406	68.2372
	V128A	18.2131	28.6032
	Y132	77.4794	39.854
	Y316A	32.5941	13.1235	59.0477

## Sheet: Fig 7a
Data
	RMSD					OBS volume
	Apo	no G protein	with G protein			Apo	no G protein	with G protein
	2.67621	3.1491	2.01474			279.545	255.878	255.878
	3.25569	3.04109	1.83113			180.761	182.476	184.191
	2.83393	2.97023	2.03183			421.547	322.077	234.955
	3.16153	2.71679	1.86608			462.021	322.077	174.93
	3.44583	2.80128	1.85116			506.268	240.443	507.64
						437.668	263.767	175.959
						181.447	154.007	221.235
						461.678	374.899	201.684
						438.697	245.931	266.511
						677.425	348.145	203.056
P-values	RMSD	OBS volume
no G protein vs Apo	0.413	0.022
G protein vs Apo	5.0^-5	0.011
No G protein vs G protein	3.3^-6	0.469

## Sheet: Fig 1d
	Minus	Plus
	1.78932	2.59448
	2.80679	2.32505
	1.98453	2.27901
	2.26298	2.27519
	2.88881	2.35096

## Sheet: Sup Fig 7c
Data
	Fig 7c b2AR NPxxY					TAAR7f NPxxY
	Apo	no G protein	with G protein			Apo	no G protein	with G protein
	6.25842	6.60552	9.01518			5.09433	5.61356	5.62311
	5.63018	8.39552	8.51216			4.82793	5.52889	5.60585
	5.94197	8.16133	8.37348			4.98858	5.61217	5.60428
	5.52151	9.00189	7.98203			5.28115	5.46477	5.57458
	5.16893	8.82653	8.2072			4.97994	5.53296	5.46911
	b2AR Na binding					TAAR7f Na binding
	Apo	no G protein	with G protein			Apo	no G protein	with G protein
	6.3211	5.2847	5.50086			4.42	2.76	3.07
	7.08741	5.16191	4.56769			4.57	2.93	2.76
	7.87076	5.21214	5.80426			4.51	2.73	2.76
	10.307	4.50436	5.40347			4.3	2.74	2.79
	9.34894	5.16	5.24381			4.53	2.72	2.74
	b2AR D127-Y316					TAA7f D127-Y316
	Apo	no G protein	with G protein			Apo	no G protein	with G protein
	3.51823	2.91844	3.83294			2.79124	2.67222	2.90711
	3.93968	3.03886	4.89151			8.29631	2.6874	2.69184
	5.31424	3.02347	3.53264			3.67798	2.68142	2.69402
	4.96983	2.75622	4.16567			5.00116	2.66393	2.69002
	5.06983	2.74685	3.71656			6.9537	2.68271	2.67747
	b2AR YY					TAAR7f YY
	Apo	no G protein	with G protein			Apo	no G protein	with G protein
	12.5485	6.03394	2.92751			6.72485	4.27911	4.18761
	13.8677	9.48941	2.93996			5.4744	4.37825	3.78263
	10.6749	12.7612	2.93723			5.50826	4.31409	3.77489
	15.7942	8.91379	2.95525			5.35675	4.59372	4.10372
	17.6315	11.5593	2.95215			6.60559	4.2998	3.94027
P-values
		TAAR7f D127-Y316 lock	TAAR7f Na binding site	TaaR7f NPxxY motif	TAAR7f YY motif	b2AR D127-Y316 lock	b2AR Na binding site	b2AR NPxxY motif	b2AR YY motif
	no G protein vs Apo	0.059	5.5^-8	0.001	0.006	0.008	0.012	0.002	0.032
	G protein vs Apo	0.062	7.9^-9	0.001	0.002	0.249	0.014	5.4^-6	0.001
	No G protein vs G protein	0.282	0.507	0.546	0.004	0.008	0.369	0.651	0.004
